# Supplementary material for: Mitochondrial dysfunction and consequences in calpain-3-deficient muscle
Source: Skelet Muscle. 2020 Dec 11;10:37. doi: 10.1186/s13395-020-00254-1 (PMC7730798; doi:10.1186/s13395-020-00254-1)
Supplement: Supplementary file 2 — Additional file 2: FFold changes in WT and calpain-3 deficient myoblasts and myotubes. [file 13395_2020_254_MOESM2_ESM.xlsx]

## Sheet: MYOBLASTS
Table 2
Gene ID	Fold-Change (CKO vs. WT PROL)
SCT	-3.17475
STEAP2	1.24884
AVPR1A	-2.7559
WDFY1	-1.41069
HIST1H1C	-1.48257
LOC195357	1.98884
ARHGEF11	-1.82606
LRRC57	-8.30335
A730054J21RIK	-3.54412
NCAPH2	-1.30642
LOC381283	-4.97796
RFTN2	-1.70787
IGFBP2	-8.8177
HTRA1	1.92784
KLRA18	4.19414
IGF2BP1	-2.82376
PLF	14.1239
CD40	-2.82642
AMOTL1	1.71386
LOC268393	-19.0278
TSRC1	-2.87883
SCL000959.1_2	-2.15665
COL6A3	-1.8893
PAPSS1	1.37348
HOXB7	-14.862
MBC2	-1.66518
CTGF	-3.28553
UBE1L	-2.08387
FHL1	-2.10977
TOMM22	-5.76167
2600001J17RIK	1.43296
5031425E22RIK	-1.26039
NKIRAS2	1.71402
PNPLA2	-1.42903
GM1012	-4.10721
3110007F17RIK	4.13758
EFS	-2.80021
BRD2	1.24527
AW212394	-1.74514
TIMP1	-1.73623
PLF2	22.2104
CD200	2.22464
SLC2A12	-1.36064
A930016D02RIK	-4.52731
LOC228790	1.31016
PRSS19	-2.44642
PDCD1LG1	-2.25043
MYD88	-1.55483
STK35	2.1285
TCRB-V13	-6.77626
2310047D13RIK	1.58096
AA467197	2.24228
PCSK9	2.60784
MRG1	-2.91459
0610007N19RIK	-1.28528
LOC383042	-1.67875
ASCC2	1.52383
ATP1A1	-1.44109
6330505N24RIK	-2.34984
TMEM176A	2.41743
2210023G05RIK	-1.70547
CCRN4L	-1.92204
FAS	-2.11182
AW536289	-2.14124
FHOD1	-1.80723
MRPPLF3	19.8641
F2RL2	-1.26091
CDKN3	-1.4055
1700048O20RIK	-1.87585
COX7A2L	-1.83177
5730469M10RIK	-1.36963
ATP8B1	-1.48166
PIAS3	1.75664
9830148G24RIK	-2.874
9830166F08RIK	1.45587
DLX3	3.89449
CD59A	-4.20036
NLN	-1.98337
2610511O17RIK	-7.04559
ANKRA2	1.38723
BC006933	1.4575
2210013O21RIK	-1.33761
LOC385006	-1.25215
B230208J24RIK	-2.03175
GSTP2	6.9475
DCBLD2	1.42813
A230050P20RIK	-3.32636
UPF3A	1.37392
SERTAD4	1.54099
CBLN1	-1.78518
PROS1	-1.67127
EFNA5	1.65982
CDC42BPB	1.29498
PALMD	-2.04942
D030026A21RIK	-3.52026
RASL11B	-1.57041
LPL	-1.47054
EHD4	-3.44264
EN1	3.46843
SF3A1	2.43538
A130092J06RIK	-2.94155
4930553C05RIK	-1.42125
4930471O16RIK	2.2844
ENPP5	-4.69426
GLB1	-1.41468
ELOVL5	1.62776
QPCT	-2.06439
RAD54L	1.42223
RAB32	-1.98894
6330406I15RIK	4.57082
BC025446	2.43442
8430429K09RIK	5.74143
AP1M1	-1.24468
LOC385198	1.32737
PLA1A	-2.00363
UBE1DC1	1.12778
ZFPM1	-1.32301
0610039N19RIK	-1.45958
PKIG	-2.04916
1200013F24RIK	1.39759
GRIA3	-2.30847
MORF4L1	-1.41792
2900037O03RIK	1.44041
C130038G02RIK	5.89333
BC042901	2.25278
AXUD1	-2.36826
SLC7A3	1.89764
SCL0001849.1_2273	-1.77959
WAS	5.49669
IHPK1	1.47371
OLFML2B	-2.19148
CAPN7	1.45011
D19WSU12E	2.28306
CASK	1.54587
TPD52	-2.9251
ITGA11	-5.25838
D130017D19RIK	3.88263
PABPN1	1.9069
2410075B13RIK	-1.50681
ELOVL6	2.3463
SGCA	-2.06215
TCRB-V8.2	-3.89241
MAGEE1	1.1974
PPP4R1	1.20729
NLRP6	1.63566
CKN1	-1.58661
4831431F01RIK	1.43672
GPX3	-2.89022
IGSF4A	2.89315
4930470O13RIK	1.31374
HOXD13	-1.36411
FCRL3	-1.50478
KLF5	-2.12286
PALD	1.55434
SPATA13	-2.80093
SCD1	1.7524
4931431C02RIK	-1.37333
A130091L04RIK	-3.33206
1700003E16RIK	1.32756
2410030J07RIK	-1.64452
LOC385334	2.00649
BC052040	-1.65473
F730011J02	1.95777
2700017M01RIK	-1.65243
UNC5C	2.83522
C630013N10RIK	-1.36912
2310040A07RIK	-5.02025
COL12A1	-1.37749
SNX22	-1.50675
2300002G24RIK	-1.68669
PKIA	1.24226
BC065085	-1.93386
H2AFV	1.52531
FOSL2	-1.45262
OLFR273	-1.30233
COG8	-1.85133
GALK1	1.43781
PGAM2	-2.05453
3110018A08RIK	2.17318
ARTN	1.43234
OXCT	1.4334
FKHL18	-2.82031
CARM1	2.2424
C430010P07RIK	-1.44694
NQO1	-1.79713
HIST1H4M	-1.42035
1110002E22RIK	-2.28267
FOXQ1	3.52328
ZFP98	-1.28779
RNF30	-2.74034
EGR3	1.52454
BC019560	-1.27543
ZFP52	1.79836
6030411F23RIK	1.51436
MYBPH	-1.96344
PHLDA1	2.11499
PIGQ	1.5697
2410017P07RIK	1.32636
BGLAP2	3.36342
B3GNT6	-1.59943
POPDC2	-1.88343
2810417J12RIK	-2.25208
SULF1	-2.04113
BET1L	1.44378
NDUFC1	1.16995
9830160G03RIK	1.09052
RDH5	-2.47606
LOR	-2.58917
PTGIS	-2.66543
COL4A1	-1.67312
SNX11	-2.82652
COG1	-1.49113
OTUB2	-1.09308
MTCH1	-1.25721
HMGA1	2.36308
C1QTNF3	-2.89868
C920005C14RIK	1.57164
LOC192940	1.06965
PPARG	-1.34503
9530090G24RIK	-1.63284
LOC622404	-2.16689
ACP6	-1.5687
BMP4	-4.20022
4631426J05RIK	2.02793
PIGN	-1.17632
SMPDL3B	1.45646
2610318C08RIK	-1.77833
PARK7	-1.18621
SLC24A6	-1.72214
ANK1	-1.82202
IHPK2	3.98944
CTSH	-1.46969
1110032E23RIK	-3.34819
AI450948	-1.71052
GALNT4	-1.3427
GPR89	1.19839
CRSP2	-1.30066
PBX2	1.19469
TK1	1.26723
BIRC2	1.19119
4833412C05RIK	-2.99656
MRPL35	5.63348
ST6GALNAC2	1.55168
RGL1	-1.60466
DUSP4	-1.49532
THBS2	1.62253
TMEM43	-1.28467
TMEM46	-1.24576
0610009M14RIK	2.20144
ABCA3	-1.92019
GBX2	1.74811
HIST1H2BP	-1.48068
ATP5C1	1.2123
SPEER3	-1.56701
MGST2	2.42646
CFL1	1.59366
ATP5S	-1.30587
HES6	-1.71967
CCL7	-2.18198
2310076O14RIK	-2.37039
TTC7B	1.54589
CRABP2	3.21321
IRF1	1.17033
ACTC1	-2.58967
SCLY	1.82107
HP1BP3	-1.14893
4933411K16RIK	-1.10659
CEECAM1	-1.81537
DHCR7	2.71034
PELO	-1.657
CAR10	-1.25111
BICC1	-1.79302
GSTK1	-2.20986
ATPAF2	1.26826
2210008N01RIK	-3.5291
CX3CL1	-3.94372
PLA2G4B	-2.07887
GLIPR1	-2.30588
COL1A1	4.08674
DDIT4L	-2.40434
MYOM3	-2.2057
LOC381201	-2.53275
2300009N04RIK	3.18461
SLC25A30	2.14211
MYOM2	-2.42133
2610524F24RIK	-2.10918
BNC2	2.20948
CAP1	2.43004
CHI3L1	2.3823
KLRA4	3.15652
SSBP3	2.00915
ATF4	-2.25995
FXYD6	-3.29659
CDSN	2.93632
SIAT10	3.10428
GJA5	-2.36817
GLRX1	-7.63835
LOC383942	2.11721
DUSP1	-3.03498
2310061N23RIK	-3.34116
ECM1	-2.27377
6530401D17RIK	-2.04583
BGLAP1	2.05289
CACNA1H	-2.34687
LOC231237	2.03469
PIK3R2	2.13487
ST8SIA4	-2.08874
ACTG2	-2.13005
1110065P19RIK	-2.4635
GALNTL4	-3.21723
2610001E17RIK	-2.40044
LOC226990	-3.64862
PCDH17	3.00728
FMNL2	2.04858
FST	-3.28908
COL6A1	2.45951
MRPS27	-4.3462
2510022D24RIK	-3.08802
2900056M07RIK	-2.90633
ALDH1A1	-6.49857
MEST	-3.28005
GNAI2	2.21815
POLR2A	2.16617
B430110G05RIK	2.10091
LOC279653	2.25588
H2AFJ	2.06417
PDCD11	-2.0684
9030624G23RIK	-2.37459
C920006O11RIK	-2.30689
DTX4	2.29331
CAV1	-2.04888
TOB2	2.20665
CDO1	-4.56107
ARL4C	2.37896
2610016A17RIK	2.04744
PAPPA	-2.0721
CXCL1	-2.8237
ACTN3	-2.18011
LMYC1	-2.22373
4930572J05RIK	2.10081
PIP5K2B	2.04236
TCEAL5	-2.01542
CPNE8	2.11934
TCAP	-2.00885
SMARCC1	3.123
SRPRB	2.14742
EDN1	-3.90469
LIMS2	-2.00806
2810423A18RIK	2.89396
WISP2	-2.05122
VAMP5	-2.54158
TRIM30	-3.36216
LOC380732	-2.02163
CSF2RB2	-2.25789
2410002O22RIK	-2.83086
SOX4	3.00955
MFAP5	-2.23604
CYP1B1	-5.83662
BC031853	3.19983
LMOD1	-2.08991
2310061A22RIK	-2.07944
PTPNS1	2.04829
JUNB	2.32399
LMOD3	-2.49815
CCDC95	2.4444
APOBEC3	2.54887
RGS16	-2.11088
HOXB4	-2.57583
2810408M09RIK	2.13048
LRP4	-3.34972
A030010B05RIK	2.31992
EPB4.1L1	2.57272
CLPTM1	2.44662
5430438H03RIK	2.26471
BC034090	-3.00334
EG633640	2.89815
SLC1A3	-2.73364
NEURL	-2.01033
2610033H07RIK	-2.33709
B230104P22RIK	-2.07198
2310067B10RIK	2.14871
HLX1	2.07292
MCAM	-2.44532
ARRB2	2.00439
ADRA2A	-2.38805
TNFRSF1A	2.53314
INHBA	-2.59004
SOLH	2.03728
HOXC10	2.43352
6030404G09RIK	-2.19848
TWIST1	3.36531
1110058A15RIK	-2.69595
CPNE2	-2.36486
COL1A2	-3.73689
GM885	-2.09056
MGAT4B	2.04433
PTMS	2.22204
1500041O16RIK	2.06645
1110019L22RIK	3.17284
BC018601	2.19757
PLTP	2.03064
PLOD2	2.13558
VAT1	2.32708
PCP4L1	-2.93916
2410008K03RIK	-2.08981
NKD2	-2.24061
BC008150	2.16372
TBX1	-5.16592
LOC226691	2.07765
CNOT3	2.25218
CHRD	-2.76114
COL16A1	-2.25881
THRA	2.04565
MYOG	-2.27204
RGS4	2.41689
MAF	2.31714
2005-09-01	2.06405
EEF2	2.29526
SEPW1	4.08072
HOXB2	-2.33287
RGS17	-2.20437
C920016N10RIK	-2.00493
FOXP1	2.26405
MMP17	-2.09014
SNX7	-2.3383
PLEKHJ1	2.45364
LOC381891	2.3886
TNFRSF11B	-2.02857
SERPINB6B	-2.48871
2310007G05RIK	2.53992
PES1	2.24301
SCL000416.1_19	2.12032
MVD	2.01841
NFATC4	-2.24133
IGFBP7	-2.3118
ASB2	-2.0262
CDC42EP5	2.07648
CSF1	-2.21838
2610009E16RIK	3.42746
AP2A1	3.9969
ATXNL2	2.26862
FZD2	2.09004
IGSF3	2.09187
EFNB1	-2.14727
FSCN1	2.22494
PIAS4	2.18883
KLC2	2.31421
LOC269251	-2.08946
LOC207695	-2.33752
SCL0002975.1_346	2.42146
JUND1	2.27925
DUSP10	3.17593
E130112E08RIK	3.68878
KCNK13	-2.25849
GDF15	-2.01865
EIF4EBP2	2.77266
GJB3	-2.9475
GATA6	-2.60778
H1FX	2.90164
9130218O11RIK	-2.62681
ALDH18A1	2.06886
TNNI1	-2.23989
MYF6	2.14037
2900055D14RIK	2.15363
PPM1G	2.40717
ZFP57	2.44404
HSPB1	-2.07022
C230021P08RIK	2.73284
DRPLA	2.31763
BAK1	2.35167
SCL0001356.1_58	2.04421
PSME3	2.13316
2810422B04RIK	3.19906
1700112C13RIK	-2.25862
BCL9L	2.26748
HEYL	-2.44738
MTA1	2.22612
CREB3L1	2.04127
AI480556	3.81144
BGLAP-RS1	2.1752
MYH3	-2.30288
4933401N24RIK	-2.03145
CTXN	2.06315
RNF126	2.16254
EPN1	2.99009
ATP2A1	-2.04816
OAS2	-2.37666
SERINC3	-2.04249
A930025J12RIK	-2.84716
YBX3	2.97584
BC031748	2.03156
FGF7	-2.13341
CRI2	2.09252
CRABP1	-2.20172
RGMA	-2.07376
SIX2	-2.07566
9430029L20RIK	2.15739
LPHN1	2.2258
SCD2	2.26142
BC035954	-2.5628
CXX1A	3.29448
2900060B14RIK	2.33072
A230106M15RIK	-2.17464
FOS	-2.07524
ITGA5	2.40104
LOC235979	-2.04895
CALR	2.93362
MOSPD3	2.0967
CCND2	2.03483
BC045600	2.16514
9030625A04RIK	2.144
PTRF	2.23803
NFIC	2.12002
BCAT2	2.01153
HOXB5	-2.05083
LOC385068	-2.51305
TRIM11	-2.06523
GSK3A	2.35698
LOC385086	-2.50711
IQUB	-3.64492
3010024O21RIK	-2.33807
CATSPER1	2.43717
BC030500	2.14809
D330027L06RIK	-2.1213
4732465J04RIK	2.07529

## Sheet: MYOTUBES
Gene ID	Fold-Change(CKO vs. WT DIF)
ACOX2	2.094
ACSS2	2.500
ADAMTS2	-2.384
AEBP1	-2.814
AKR1B10	2.157
ALOX5	2.542
ANKRD1	2.264
ANXA3	2.018
ANXA3	2.217
ARPP21	2.415
ATF4	-2.125
B3GNT5	2.087
BEX4	3.083
Bglap2 (includes others)	2.510
Bglap2 (includes others)	2.402
Bglap2 (includes others)	2.045
Bglap2 (includes others)	3.166
BGN	-3.411
BIN1	2.007
BMP4	-2.960
C1orf93	2.030
C2	-4.543
C5orf13	-4.885
CAV1	-2.003
CCL7	-2.449
CDSN	2.195
CDSN	4.080
CDV3	2.054
CDV3	2.238
CENPA	-2.050
CHAC1	2.659
CHCHD10	2.501
CHI3L1	2.152
CHRNA1	2.325
CHRNG	2.241
CKB	4.792
COL1A1	-2.853
COL3A1	-2.051
COL3A1	-2.340
COL5A1	-2.732
COL6A1	-6.533
COL6A1	-9.779
COL6A2	-2.338
COX6A2	2.320
Cox8b	2.136
CPXM1	-2.225
CRCT1	2.386
CREB3	2.215
CRTAP	-2.167
CSRP2	-2.027
CSRP3	2.708
CSRP3	2.569
CXCL10	-4.474
CXCL12	-3.978
CXCL14	-2.511
CXCL2	-2.756
D14Ertd668e	-3.923
D14Ertd668e	-2.212
DCN	-3.244
DDIT3	2.429
DDIT3	2.730
DES	2.313
DYSFIP1	2.694
EFEMP2	-2.991
EHD4	-2.292
EMP1	-3.302
F2R	-2.461
FAM198B	-2.151
FAM20A	-2.165
FBLN1	-2.134
FBLN2	-4.487
FBN1	-2.055
FEZ1	2.076
FGF21	7.964
FIGF	-2.279
FMO1	-2.230
FN1	-3.330
FSTL1	-2.010
GADD45A	3.489
GADD45A	2.888
GBP2 (includes EG:14469)	-3.928
GBP4	-3.476
GBP4	-3.560
GDE1	2.044
GDF15	2.367
GGA2	2.031
GJA1	-4.262
Gm4951	-2.526
GPNMB	-2.549
Gstp1 (includes others)	3.187
GTPBP2	2.171
HERPUD1	2.309
HERPUD1	2.167
HIST1H1C	2.058
HIST1H2AB/HIST1H2AE	-2.705
HRC	2.285
HSD11B1	-2.311
HSD11B1	-2.265
HSD11B1	-2.400
Ifi204 (includes others)	-2.059
IFI27L2	-2.809
IFIT3	-5.905
IFIT3	-3.038
IFIT3	-2.231
IGFBP2	2.210
IGFBP4	-2.036
IGFBP4	-3.095
IGFBP5	2.177
IGFBP7	-2.490
ISG15	-3.388
ITGA11	-2.658
ITGB1BP3	2.321
LASP1	-2.440
LGALS3BP	-3.827
LOC100047583	-3.645
LOX	-13.098
LRRN1	2.054
Ly6a (includes others)	-5.883
MAMSTR	2.359
MAP1B	2.040
MARCKS	-3.111
Masp1	-6.066
MGP	-5.362
MMP14	-3.029
MMP2	-13.037
MT1E	2.216
MXRA8	-2.642
MYH8	2.229
MYH8	2.533
MYL2	5.330
Myl9	-2.232
NCAM1	2.068
NEDD9	-2.170
NID2	-2.782
NUDT7	2.133
OAS2	-2.045
Oasl2	-3.115
OLFM1	2.350
OLFML2B	-3.028
OLFML3	-5.514
PARP14	-2.400
PCOLCE	-2.823
PDLIM1	2.027
Pdlim3	2.115
PDPN	-2.171
PLAA	3.106
PPP1R3C	3.317
PRDX4	-2.640
PTBP1	-2.151
RNASE4	-2.554
RNF213	-4.069
RSAD2	-2.464
RUSC2	2.157
RYR1	2.299
RYR1	2.428
SAMD9L	-2.305
SCARA3	-2.132
SDR39U1	2.179
SERPINE2	-2.194
SERPING1	-3.419
SERPING1	-2.566
SFRP1	-3.757
SLC40A1	2.713
SLC6A9	2.102
SNURF	2.035
SPARC	-2.017
SPARC	-2.081
SPHK1	-2.462
SPON2	-2.109
STBD1	3.218
TBX1	-2.251
TCAP	-2.048
THBS2	-7.488
TIMP3	-2.376
TMEM8C	2.029
TMEM8C	2.226
TMSB10/TMSB4X	2.198
TNNT3	2.130
Tpm4	-2.399
TPST1	-2.072
TRIB3	2.280
TRIB3	3.951
USP18	-3.333
USP18	-2.851
USP2	2.601
VAMP8	2.031
VCAM1	-2.733
WFS1	3.128
WISP1	-2.149
WISP2	-4.190
ZDHHC12	2.008
